# Supplementary material for: Identification and Characterization of the LecRLKs Gene Family in Maize, and Its Role Under Biotic and Abiotic Stress
Source: Biology (Basel). 2024 Dec 28;14(1):20. doi: 10.3390/biology14010020 (PMC11763279; doi:10.3390/biology14010020)
Supplement: Supplementary file 1 [file biology-14-00020-s001.zip › Supplementary Table S1.xls]

## Sheet: Sheet1
Table S1. Physicochemical properties and subcellular localization prediction of ZmLecRLK family proteins
Number	ID	Molecular weight（KDa）	Number of amino acids	pI	Instability index	Aliphatic index	Grand average of hydropathicity (GRAVY)	subcellular Localization
1	Zm00001d043256	95.609	874	7.47	45.24	86.17	-0.092	Cell membrane
2	Zm00001d021726	91.665	848	5.96	42.36	80.83	-0.112	Cell membrane. Cytoplasm.
3	Zm00001d025393	87.694	809	6.24	39.91	84.59	-0.056	Cytoplasm
4	Zm00001d025391	87.65	809	6.19	39.54	84.59	-0.047	Cell membrane. Cytoplasm.
5	Zm00001d025396	88.006	811	6.27	39.68	84.13	-0.056	Cell membrane. Cytoplasm.
6	Zm00001d025390	86.603	798	6.27	39	84.04	-0.056	Cell membrane. Centrosome. Cytoplasm.
7	Zm00001d028245	87.47	810	7.21	37	85.95	-0.044	Cell membrane. Cytoplasm.
8	Zm00001d002168	89.403	833	8.02	40.79	87.23	-0.077	Nucleus.
9	Zm00001d043253	92.788	852	5.66	44.63	86.08	-0.067	Cell membrane. Cytoplasm.
10	Zm00001d025388	87.085	797	5.79	43.82	79.49	-0.116	Cytoplasm.
11	Zm00001d012177	93.216	862	7.11	38.26	84.4	-0.064	Cell membrane. Cytoplasm.
12	Zm00001d031377	88.914	790	6.83	40.79	86.14	-0.135	Cell membrane. Cytoplasm.
13	Zm00001d023524	88.972	814	5.81	35.22	84.3	-0.112	Cell membrane. Cytoplasm.
14	Zm00001d021487	87.393	800	7.11	37.59	84.99	-0.102	Cell membrane. Cytoplasm.
15	Zm00001d025383	87.394	802	5.75	40.05	79.24	-0.103	Cell membrane. Cytoplasm.
16	Zm00001d002199_	77.354	714	8.72	35.22	87.13	-0.089	Cell membrane. Cytoplasm. Extracell.
17	Zm00001d003723	87.664	811	7.2	37.51	85.19	-0.046	Cell membrane. Cytoplasm.
18	Zm00001d043252	94.795	879	7.76	37.05	83.46	-0.127	Cell membrane. Cytoplasm.
19	Zm00001d012609	94.13	864	6.5	34.66	83.41	-0.17	Cell membrane. Cytoplasm.
20	Zm00001d032408	96.209	878	8.08	46.37	81.48	-0.191	Cell membrane. Cytoplasm.
21	Zm00001d021737	90.659	826	7.44	39.8	83.83	-0.157	Cell membrane. Cytoplasm.
22	Zm00001d002172	120.145	1091	8.01	35.95	87.65	-0.091	Cell membrane. Cytoplasm.
23	Zm00001d010700	90.196	833	6.73	32.09	84.2	-0.08	Cell membrane. Nucleus.
24	Zm00001d021434	70.085	638	6.16	38.76	82.99	-0.092	Cell membrane. Cytoplasm. Extracell.
25	Zm00001d006297	95.16	876	6.8	44.79	82.91	-0.146	Cell membrane. Cytoplasm.
26	Zm00001d039789	91.436	861	6.12	39.99	80.57	-0.067	Cell membrane. Cytoplasm.
27	Zm00001d031785	87.811	812	5.8	47.7	82.55	-0.094	Cell membrane. Cytoplasm.
28	Zm00001d007789	93.728	866	5.93	35.85	79.93	-0.184	Cell membrane. Centrosome. Cytoplasm. Extracell.
29	Zm00001d025394	71.198	656	5.91	39.1	83.19	-0.094	Cell membrane. Cytoplasm.
30	Zm00001d043257	44.488	398	8.57	38.03	86.21	-0.104	Extracell.
31	Zm00001d043923	90.461	811	6.16	32.96	77.3	-0.257	Cell membrane. Cytoplasm. Extracell.
32	Zm00001d037973	95.969	858	6.51	40.49	78.09	-0.311	Cell membrane. Cytoplasm.
33	Zm00001d037783	91.12	817	6.49	41.1	83.49	-0.208	Cell membrane. Cytoplasm. Extracell.
34	>Zm00001d046802	71.1	655	6.05	43.27	78.73	-0.145	Extracell.
35	Zm00001d045207	89.331	789	5.84	33.55	84.64	-0.14	Cell membrane. Cytoplasm.
36	Zm00001d021727	95.011	882	5.51	42.73	80.41	-0.106	Cell membrane. Cytoplasm. Extracell.
37	Zm00001d046370	91.254	819	5.76	31.46	88.79	-0.099	Cell membrane. Cytoplasm.
38	Zm00001d031398	87.76	779	7.49	38.33	84.85	-0.147	Cell membrane. Cytoplasm.
39	Zm00001d016223	89.921	815	6.38	38.55	88.55	-0.098	Cell membrane. Cytoplasm.
40	Zm00001d021729	89.622	809	7.94	45.21	80.05	-0.294	Cell membrane. Cytoplasm.
41	Zm00001d011551	89.239	810	6.06	32.47	80.75	-0.183	Cell membrane. Cytoplasm.
42	Zm00001d045950	92.002	843	6.21	45.81	80.95	-0.141	Cell membrane. Centrosome. Cytoplasm.
43	Zm00001d034781	90.929	852	7.96	38.1	74.66	-0.089	Cell membrane.
44	Zm00001d018185	93.807	882	7.2	45.82	83.99	-0.069	Cell membrane. Cytoplasm.
45	Zm00001d008891	95.361	885	6.25	41.87	82.72	-0.101	Cell membrane. Cytoplasm.
46	Zm00001d018182	94.571	891	6.77	46.83	84.57	-0.052	Cell membrane. Centrosome. Cytoplasm.
47	Zm00001d035588	93.961	883	5.96	37.45	86.3	0.044	Cell membrane. Cytoplasm.
48	Zm00001d037810	79.957	741	6.58	52.68	81.61	-0.135	Cytoplasm.
49	Zm00001d025035	88.64	800	5.17	34.91	86.55	-0.144	Cell membrane. Cytoplasm.
50	Zm00001d030555	88.29	796	5.68	34.83	86.6	-0.167	Cell membrane.
51	Zm00001d008966	86.167	801	7.92	44.52	82.93	-0.02	Cell membrane. Cytoplasm.
52	Zm00001d031230	103.134	962	8.49	47.02	86.59	-0.026	Cell membrane. Cytoplasm.
53	Zm00001d052513	53.339	500	5.97	43.74	80.12	-0.023	Extracell.
54	Zm00001d042013	83.865	789	5.44	34.19	84.88	0.001	Cell membrane. Cytoplasm.
55	Zm00001d024637	150.305	1347	7.51	34.32	91.75	-0.133	Cell membrane. Cytoplasm.
56	Zm00001d045839	75.173	673	7.98	35	92.84	-0.091	Cell membrane. Cytoplasm.
57	Zm00001d019333	74.927	690	6.32	31.68	93.58	0.033	Cytoplasm
58	Zm00001d045838	73.853	667	6.1	36.38	94.86	-0.07	Cell membrane. Cytoplasm.
59	Zm00001d037397	77.234	702	6.79	32.45	92.74	-0.029	Cytoplasm
60	Zm00001d053322	74.969	683	7.32	36.72	86.68	-0.11	Cell membrane. Cytoplasm.
61	Zm00001d007843	75.667	701	5.84	32.43	89.27	-0.018	Cell membrane. Cytoplasm.
62	Zm00001d032870	74.546	698	6.09	40.46	90.06	0.003	Cell membrane. Cytoplasm.
63	Zm00001d025920	73.229	669	6.82	34.02	88.36	-0.005	Cell membrane.
64	Zm00001d032868	74.754	686	7.69	43.42	84.75	-0.038	Cell membrane. Cytoplasm.
65	Zm00001d019411	74.522	683	5.56	37.07	86.93	-0.033	Cytoplasm.
66	Zm00001d037398	75.234	679	6.42	36.02	90.28	-0.079	Cell membrane. Cytoplasm.
67	Zm00001d019413	75.183	684	6.49	29.79	90.22	-0.057	Cell membrane. Cytoplasm.
68	Zm00001d034217	73.676	678	6.23	31.54	92.17	-0.016	Cell membrane. Cytoplasm.
69	Zm00001d032869	74.018	683	6.58	41.53	89.66	-0.001	Cell membrane. Cytoplasm.
70	Zm00001d007803	78.622	714	6.26	37.52	100.13	0.127	Cell membrane. Cytoplasm. Endoplasmic reticulum.
71	Zm00001d030759	74.83	690	8.57	36.43	85.01	-0.083	Cytoplasm. Extracell. Nucleus.
72	Zm00001d034671	73.055	682	6.11	37.38	89.78	-0.057	Cell membrane. Cytoplasm.
73	Zm00001d043781	72.062	672	6.82	35.34	97.38	0.114	Cytoplasm.
74	Zm00001d021897	74.215	681	7.08	28.1	89.66	-0.015	Cytoplasm.
75	Zm00001d021896	74.476	687	6.77	35.11	99.2	0.087	Cell membrane. Cytoplasm.
76	Zm00001d016009	77.498	703	6.5	32.62	85.85	-0.123	Cell membrane. Cytoplasm.
77	Zm00001d025921	105.841	974	7.05	29.67	90.41	-0.05	Cytoplasm.
78	Zm00001d006627	77.139	696	7.9	36.46	86.52	-0.177	Cell membrane. Cytoplasm.
79	Zm00001d002536	76.136	691	8.62	34.95	78.8	-0.211	Cell membrane. Cytoplasm.
80	Zm00001d044639	78.76	728	6.25	44.66	80.8	-0.324	Nucleus.
81	Zm00001d023253	81.776	755	6.86	46.92	82.57	-0.229	Cell membrane. Cytoplasm.
82	Zm00001d037371	74.64	703	6.85	44.34	86.97	-0.009	Cytoplasm.
83	Zm00001d012625	73.904	679	5.36	34.5	89.34	-0.015	Cell membrane. Cytoplasm. Extracell.
84	Zm00001d017821	80.435	749	5.95	35.89	83.59	-0.163	Cell membrane. Cytoplasm. Extracell.
85	Zm00001d051615	117.596	1101	8.91	42.29	81.93	-0.117	Cytoplasm.
86	Zm00001d018059	65.902	606	5.64	35.75	82.38	-0.078	Cell membrane. Cytoplasm.
87	Zm00001d010971	125.936	1193	8.72	43.79	86.88	-0.095	Cell membrane. Cytoplasm.
88	Zm00001d035476	106.006	1017	8.97	50.36	83.9	-0.092	Cell membrane. Cytoplasm. Endoplasmic reticulum.
89	Zm00001d019334	59.471	541	6.34	38.45	91.37	-0.14	Cytoplasm.

## Sheet: Sheet2
Zm00001d043256		Zm00001d043256
Zm00001d021726		Zm00001d021726
Zm00001d025393		Zm00001d025393
Zm00001d025391		Zm00001d025391
Zm00001d025396		Zm00001d025396
Zm00001d025390		Zm00001d025390
Zm00001d028245		Zm00001d028245
Zm00001d043253		Zm00001d002168
Zm00001d025388		Zm00001d043253
Zm00001d012177		Zm00001d025388
Zm00001d031377		Zm00001d012177
Zm00001d023524		Zm00001d031377
Zm00001d021487		Zm00001d023524
Zm00001d025383		Zm00001d021487
Zm00001d002199_		Zm00001d025383
Zm00001d003723		Zm00001d002199
Zm00001d043252		Zm00001d003723
Zm00001d012609		Zm00001d043252
Zm00001d032408		Zm00001d012609
Zm00001d021737		Zm00001d032408
Zm00001d002172		Zm00001d021737
Zm00001d010700		Zm00001d002172
Zm00001d021434		Zm00001d010700
Zm00001d006297		Zm00001d021434
Zm00001d039789		Zm00001d006297
Zm00001d031785		Zm00001d039789
Zm00001d007789		Zm00001d031785
Zm00001d025394		Zm00001d007789
Zm00001d043257		Zm00001d025394
Zm00001d043923		Zm00001d043257
Zm00001d037973		Zm00001d043923
Zm00001d037783		Zm00001d037973
>Zm00001d046802		Zm00001d037783
Zm00001d045207		Zm00001d046802
Zm00001d021727		Zm00001d045207
Zm00001d046370		Zm00001d021727
Zm00001d031398		Zm00001d046370
Zm00001d016223		Zm00001d031398
Zm00001d021729		Zm00001d016223
Zm00001d011551		Zm00001d021729
Zm00001d045950		Zm00001d011551
Zm00001d034781		Zm00001d045950
Zm00001d018185		Zm00001d034781
Zm00001d008891		Zm00001d018185
Zm00001d018182		Zm00001d008891
Zm00001d035588		Zm00001d018182
Zm00001d037810		Zm00001d035588
Zm00001d025035		Zm00001d037810
Zm00001d030555		Zm00001d025035
Zm00001d008966		Zm00001d030555
Zm00001d031230		Zm00001d008966
Zm00001d052513		Zm00001d031230
Zm00001d042013		Zm00001d052513
Zm00001d024637		Zm00001d042013
Zm00001d045839		Zm00001d024637
Zm00001d019333		Zm00001d045839
Zm00001d045838		Zm00001d019333
Zm00001d037397		Zm00001d045838
Zm00001d053322		Zm00001d037397
Zm00001d007843		Zm00001d053322
Zm00001d032870		Zm00001d007843
Zm00001d025920		Zm00001d032870
Zm00001d032868		Zm00001d025920
Zm00001d019411		Zm00001d032868
Zm00001d037398		Zm00001d019411
Zm00001d019413		Zm00001d037398
Zm00001d034217		Zm00001d019413
Zm00001d032869		Zm00001d034217
Zm00001d007803		Zm00001d032869
Zm00001d030759		Zm00001d007803
Zm00001d034671		Zm00001d030759
Zm00001d043781		Zm00001d034671
Zm00001d021897		Zm00001d043781
Zm00001d021896		Zm00001d021897
Zm00001d016009		Zm00001d021896
Zm00001d025921		Zm00001d016009
Zm00001d006627		Zm00001d025921
Zm00001d002536		Zm00001d006627
Zm00001d023253		Zm00001d002536
Zm00001d037371		Zm00001d044639
Zm00001d012625		Zm00001d023253
Zm00001d017821		Zm00001d037371
Zm00001d051615		Zm00001d012625
Zm00001d018059		Zm00001d017821
Zm00001d010971		Zm00001d051615
Zm00001d035476		Zm00001d018059
Zm00001d019334		Zm00001d010971
		Zm00001d035476
		Zm00001d019334
